# Supplementary material for: Brain Gene Silencing with Cationic Amino-Capped Poly(ethylene glycol) Polyplexes
Source: Biomedicines. 2022 Sep 3;10(9):2182. doi: 10.3390/biomedicines10092182 (PMC9496157; doi:10.3390/biomedicines10092182)
Supplement: Supplementary file 1 [file biomedicines-10-02182-s001.zip]

Archive with 1 entries (1 files):
- biomedicines-1862105-supplementary.pdf
